# Supplementary material for: Pternopetalum paucifoliolatum (Apiaceae), a new Critically Endangered species from Sichuan, China
Source: PhytoKeys. 2020 Nov 12;166:97–103. doi: 10.3897/phytokeys.166.54646 (PMC7679346; doi:10.3897/phytokeys.166.54646)
Supplement: XML Treatment for Pternopetalum paucifoliolatum [file phytokeys.166.54646-treatment1.xml]

<!DOCTYPE tp:taxon-treatment
  PUBLIC "-//TaxonX//DTD Taxonomic Treatment Publishing DTD v0 20100105//EN" "tax-treatment-NSO.dtd">
<tp:taxon-treatment xmlns:tp="http://www.plazi.org/taxpub"><tp:treatment-meta><kwd-group><label>Taxon classification</label><kwd><named-content xmlns:xlink="http://www.w3.org/1999/xlink" content-type="kingdom">Plantae</named-content></kwd><kwd><named-content xmlns:xlink="http://www.w3.org/1999/xlink" content-type="order">Apiales</named-content></kwd><kwd><named-content xmlns:xlink="http://www.w3.org/1999/xlink" content-type="family">Apiaceae</named-content></kwd></kwd-group><mixed-citation publication-type="journal"><person-group><name><surname>Ye</surname><given-names>Jian-Fei</given-names></name><name><surname>Chen</surname><given-names>Liang</given-names></name><name><surname>Shan</surname><given-names>Zhang-Jian</given-names></name><name><surname>Li</surname><given-names>Xiao-Jie</given-names></name><name><surname>Li</surname><given-names>Ce-Hong</given-names></name></person-group><article-title><italic><tp:taxon-name><tp:taxon-name-part taxon-name-part-type="genus" reg="Pternopetalum">Pternopetalum</tp:taxon-name-part> <tp:taxon-name-part taxon-name-part-type="species" reg="paucifoliolatum">paucifoliolatum</tp:taxon-name-part></tp:taxon-name></italic> (<tp:taxon-name><tp:taxon-name-part taxon-name-part-type="family">Apiaceae</tp:taxon-name-part></tp:taxon-name>), a new Critically Endangered species from Sichuan, China</article-title><source>PhytoKeys</source><day>12</day><month>11</month><year>2020</year><volume>166</volume><fpage>97</fpage><lpage>103</lpage><pub-id pub-id-type="doi">10.3897/phytokeys.166.54646</pub-id></mixed-citation></tp:treatment-meta><tp:nomenclature><tp:taxon-name><object-id xmlns:xlink="http://www.w3.org/1999/xlink" content-type="arpha" xlink:type="simple">928DB6A6-D337-5CF3-9521-9C87C9CE2E95</object-id>
            <tp:taxon-name-part taxon-name-part-type="genus" reg="Pternopetalum">Pternopetalum</tp:taxon-name-part>
            <tp:taxon-name-part taxon-name-part-type="species" reg="paucifoliolatum">paucifoliolatum</tp:taxon-name-part>
            <object-id xmlns:xlink="http://www.w3.org/1999/xlink" content-type="ipni" xlink:type="simple">urn:lsid:ipni.org:names:77212875-1</object-id>
          </tp:taxon-name><tp:taxon-authority>J.F. Ye, X.Jie Li &amp; Ce H.Li</tp:taxon-authority><tp:taxon-status xmlns:xlink="http://www.w3.org/1999/xlink" xlink:type="simple">sp. nov.</tp:taxon-status><xref ref-type="fig" rid="F1">Figs 1</xref><xref ref-type="fig" rid="F2">, 2</xref><xref ref-type="fig" rid="F3">, 3</xref></tp:nomenclature><tp:treatment-sec sec-type="material" id="SECID0EJLAE"><title>Type.</title><p>China. Sichuan, Emeishan County, Sixigou Scenic Area (<named-content xmlns:xlink="http://www.w3.org/1999/xlink" content-type="dwc:verbatimCoordinates" xlink:type="simple"><named-content content-type="geo-json" specific-use="{&#34;type&#34;:&#34;Point&#34;,&#34;coordinates&#34;:[103.380000,29.400000]}" id="NCID0ESLAE" xlink:type="simple">29.40°N, 103.38°E</named-content></named-content>), on moist limestone cliff, at an altitude of ca 850 m a.s.l., 02 May 2020, in fruit, <italic>X. J. Li CPG41074</italic> (holotype: PE!).</p></tp:treatment-sec><tp:treatment-sec sec-type="etymology" id="SECID0EZLAE"><title>Etymology.</title><p>The specific epithet refers to the 3–7 (rare simple) leaflets of this species which differentiate it from all other species of <italic><tp:taxon-name><tp:taxon-name-part taxon-name-part-type="genus" reg="Pternopetalum">Pternopetalum</tp:taxon-name-part></tp:taxon-name></italic>.</p><fig id="F1" position="float" orientation="portrait"><object-id xmlns:xlink="http://www.w3.org/1999/xlink" content-type="doi" xlink:type="simple">10.3897/phytokeys.166.54646.figure1</object-id><object-id xmlns:xlink="http://www.w3.org/1999/xlink" content-type="arpha" xlink:type="simple">99591A41-C6FE-56D0-A419-526B6B75A514</object-id><label>Figure 1.</label><caption><p><italic><tp:taxon-name><tp:taxon-name-part taxon-name-part-type="genus" reg="Pternopetalum">Pternopetalum</tp:taxon-name-part> <tp:taxon-name-part taxon-name-part-type="species" reg="paucifoliolatum">paucifoliolatum</tp:taxon-name-part></tp:taxon-name></italic> J.F. Ye, Xiao-Jie Li &amp; Ce-Hong Li <bold>A</bold> habit <bold>B</bold> adaxial surface of basal leaf <bold>C</bold> abaxial surface of basal leaf <bold>D</bold> umbel <bold>E</bold> mericarp. (Drawn by Y. B. Sun).</p></caption><graphic xmlns:xlink="http://www.w3.org/1999/xlink" xlink:href="phytokeys-166-097-g001.jpg" position="float" orientation="portrait" xlink:type="simple" id="oo_474738.jpg"><uri content-type="original_file" xlink:type="simple">https://binary.pensoft.net/fig/474738</uri></graphic></fig></tp:treatment-sec><tp:treatment-sec sec-type="diagnosis" id="SECID0EINAE"><title>Diagnosis.</title><p><italic><tp:taxon-name><tp:taxon-name-part taxon-name-part-type="genus" reg="Pternopetalum">Pternopetalum</tp:taxon-name-part> <tp:taxon-name-part taxon-name-part-type="species" reg="paucifoliolatum">paucifoliolatum</tp:taxon-name-part></tp:taxon-name></italic> differs from <italic><tp:taxon-name><tp:taxon-name-part taxon-name-part-type="genus" reg="Pternopetalum">P.</tp:taxon-name-part> <tp:taxon-name-part taxon-name-part-type="species" reg="porphyronotum">porphyronotum</tp:taxon-name-part></tp:taxon-name></italic> J.B. Tan (2018: e01549) by shorter plants (5–7 cm), 3–7 leaflets (vs. 5–17), leaflet margin white-ciliate, rays 5–8 (Table <xref ref-type="table" rid="T1">1</xref>).</p><p>Plants 5–7 cm tall. Taproot slender, ca. 3 cm long. Stem 1, unbranched, glabrous. Basal leaves petiolate; petioles 0.7–4 cm; ultimate segments ovate-triangular, 1.5–6 × 0.6–1.4 cm, 1-pinnate, occasionally simple; pinnae 1–3 pairs, broadly ovate, 3–6 × 3–5 mm, lobed, margin white-ciliate, both surfaces glabrous, adaxially green, abaxially purple-red. Cauline leaves 1 or occasionally absent, similar to basal, occasionally linear-lanceolate, 8–12 × 5–6 mm. Umbels terminal, bracts absent, rays 5–8, 10–12 mm, subequal; bracteole 1, linear-lanceolate, 0.5–1 mm; umbellules 2(–3)-flowered; pedicels 0.2–2 mm. Calyx teeth distinct, triangular, ca. 0.3 mm. Petals white, oblong-obovate. Stylopodium conic; style ca. 1 mm, reflexed in the top half, about two to three times as long as the stylopodium. Fruit ovoid, 0.7–1.2 × 0.8–1 mm.</p><table-wrap id="T1" position="float" orientation="portrait"><label>Table 1.</label><caption><p>Comparison of <italic><tp:taxon-name><tp:taxon-name-part taxon-name-part-type="genus" reg="Pternopetalum">Pternopetalum</tp:taxon-name-part> <tp:taxon-name-part taxon-name-part-type="species" reg="paucifoliolatum">paucifoliolatum</tp:taxon-name-part></tp:taxon-name></italic> sp. nov. and morphologically similar species. Morphological characters obtained from <xref ref-type="bibr" rid="B12">Zhong et al. (2018)</xref> and our field observations.</p></caption><table id="TID0EE5AE" rules="all"><tbody><tr><td rowspan="1" colspan="1">
                    <bold>Character</bold>
                  </td><td rowspan="1" colspan="1">
                    <bold><italic><tp:taxon-name><tp:taxon-name-part taxon-name-part-type="genus" reg="Pternopetalum">P.</tp:taxon-name-part> <tp:taxon-name-part taxon-name-part-type="species" reg="paucifoliolatum">paucifoliolatum</tp:taxon-name-part></tp:taxon-name></italic></bold>
                  </td><td rowspan="1" colspan="1">
                    <bold><italic><tp:taxon-name><tp:taxon-name-part taxon-name-part-type="genus" reg="Pternopetalum">P.</tp:taxon-name-part> <tp:taxon-name-part taxon-name-part-type="species" reg="porphyronotum">porphyronotum</tp:taxon-name-part></tp:taxon-name></italic></bold>
                  </td></tr><tr><td rowspan="1" colspan="1">Plant height (cm)</td><td rowspan="1" colspan="1">5–7</td><td rowspan="1" colspan="1">8–15</td></tr><tr><td rowspan="1" colspan="1">Stem</td><td rowspan="1" colspan="1">1</td><td rowspan="1" colspan="1">1, occasionally 2</td></tr><tr><td rowspan="1" colspan="1">Basal leaves</td><td rowspan="1" colspan="1">1–7, 1-pinnate or simple</td><td rowspan="1" colspan="1">5–12, 1-pinnate</td></tr><tr><td rowspan="1" colspan="1">Pinnae</td><td rowspan="1" colspan="1">ovate-triangular, margin white-ciliate, lobed</td><td rowspan="1" colspan="1">ovate-triangular, margins serrate, lacerate-incised or pinnatifid</td></tr><tr><td rowspan="1" colspan="1">Adaxial surface</td><td rowspan="1" colspan="1">Glabrous</td><td rowspan="1" colspan="1">Pubescent</td></tr><tr><td rowspan="1" colspan="1">Abaxial surface</td><td rowspan="1" colspan="1">purple-red</td><td rowspan="1" colspan="1">purple-red (paler on the edge)</td></tr><tr><td rowspan="1" colspan="1">Cauline leaf</td><td rowspan="1" colspan="1">1, occasionally 0</td><td rowspan="1" colspan="1">1, occasionally 0 or 2</td></tr><tr><td rowspan="1" colspan="1">Rays</td><td rowspan="1" colspan="1">5–8</td><td rowspan="1" colspan="1">8–20</td></tr><tr><td rowspan="1" colspan="1">Style</td><td rowspan="1" colspan="1">about two to three times as long as the stylopodium</td><td rowspan="1" colspan="1">approximately twice the length of the stylopodium</td></tr><tr><td rowspan="1" colspan="1">Altitude (m)</td><td rowspan="1" colspan="1">800–900</td><td rowspan="1" colspan="1">1200–1500</td></tr></tbody></table></table-wrap></tp:treatment-sec><tp:treatment-sec sec-type="phenology" id="SECID0EUTAE"><title>Phenology.</title><p><italic><tp:taxon-name><tp:taxon-name-part taxon-name-part-type="genus" reg="Pternopetalum">Pternopetalum</tp:taxon-name-part> <tp:taxon-name-part taxon-name-part-type="species" reg="paucifoliolatum">paucifoliolatum</tp:taxon-name-part></tp:taxon-name></italic> is flowering from March to April, and fruiting from May to June.</p></tp:treatment-sec><tp:treatment-sec sec-type="distribution" id="SECID0EFUAE"><title>Distribution and habitat.</title><p><italic><tp:taxon-name><tp:taxon-name-part taxon-name-part-type="genus" reg="Pternopetalum">Pternopetalum</tp:taxon-name-part> <tp:taxon-name-part taxon-name-part-type="species" reg="paucifoliolatum">paucifoliolatum</tp:taxon-name-part></tp:taxon-name></italic> is only known from its type locality, Sixigou Scenic Area, Emeishan City, Sichuan Province, China. It grows together with grass or mosses on a moist limestone cliff, at 850 m a.s.l. Associated species include <italic><tp:taxon-name><tp:taxon-name-part taxon-name-part-type="genus" reg="Adiantum">Adiantum</tp:taxon-name-part></tp:taxon-name></italic> sp., <italic><tp:taxon-name><tp:taxon-name-part taxon-name-part-type="genus" reg="Begonia">Begonia</tp:taxon-name-part> <tp:taxon-name-part taxon-name-part-type="species" reg="wilsonii">wilsonii</tp:taxon-name-part></tp:taxon-name></italic> Gagnep., <italic><tp:taxon-name><tp:taxon-name-part taxon-name-part-type="genus" reg="Dryopteris">Dryopteris</tp:taxon-name-part></tp:taxon-name></italic> sp., <italic><tp:taxon-name><tp:taxon-name-part taxon-name-part-type="genus" reg="Mitreola">Mitreola</tp:taxon-name-part> <tp:taxon-name-part taxon-name-part-type="species" reg="pedicellata">pedicellata</tp:taxon-name-part></tp:taxon-name></italic> Benth., <italic><tp:taxon-name><tp:taxon-name-part taxon-name-part-type="genus" reg="Pteris">Pteris</tp:taxon-name-part> <tp:taxon-name-part taxon-name-part-type="species" reg="gallinopes">gallinopes</tp:taxon-name-part></tp:taxon-name></italic> Ching ex Ching &amp; S. H. Wu., <italic><tp:taxon-name><tp:taxon-name-part taxon-name-part-type="genus" reg="Pteris">Pteris</tp:taxon-name-part></tp:taxon-name></italic> sp., <italic><tp:taxon-name><tp:taxon-name-part taxon-name-part-type="genus" reg="Selaginella">Selaginella</tp:taxon-name-part></tp:taxon-name></italic> sp., <italic><tp:taxon-name><tp:taxon-name-part taxon-name-part-type="genus" reg="Cleistoblechnum">Cleistoblechnum</tp:taxon-name-part> <tp:taxon-name-part taxon-name-part-type="species" reg="eburneum">eburneum</tp:taxon-name-part></tp:taxon-name></italic> (Christ) Gasper &amp; Salino, <italic><tp:taxon-name><tp:taxon-name-part taxon-name-part-type="genus" reg="Viola">Viola</tp:taxon-name-part> <tp:taxon-name-part taxon-name-part-type="species" reg="davidii">davidii</tp:taxon-name-part></tp:taxon-name></italic> Franch.</p><fig id="F2" position="float" orientation="portrait"><object-id xmlns:xlink="http://www.w3.org/1999/xlink" content-type="doi" xlink:type="simple">10.3897/phytokeys.166.54646.figure2</object-id><object-id xmlns:xlink="http://www.w3.org/1999/xlink" content-type="arpha" xlink:type="simple">81442DC7-6AB1-58F3-A751-61606931EF9C</object-id><label>Figure 2.</label><caption><p><italic><tp:taxon-name><tp:taxon-name-part taxon-name-part-type="genus" reg="Pternopetalum">Pternopetalum</tp:taxon-name-part> <tp:taxon-name-part taxon-name-part-type="species" reg="paucifoliolatum">paucifoliolatum</tp:taxon-name-part></tp:taxon-name></italic> J.F. Ye, Xiao-Jie Li &amp; Ce-Hong Li <bold>A</bold> microhabitat <bold>B, C</bold> habit <bold>D</bold> basal leaf blade abaxially <bold>E</bold> basal leaf blade adaxially <bold>F</bold> umbel <bold>G</bold> infructescence <bold>H</bold> umbellule and fruits.</p></caption><graphic xmlns:xlink="http://www.w3.org/1999/xlink" xlink:href="phytokeys-166-097-g002.jpg" position="float" orientation="portrait" xlink:type="simple" id="oo_474739.jpg"><uri content-type="original_file" xlink:type="simple">https://binary.pensoft.net/fig/474739</uri></graphic></fig></tp:treatment-sec><tp:treatment-sec sec-type="Vernacular name" id="SECID0EPYAE"><title>Vernacular name.</title><p>少羽囊瓣芹 [shǎo yǔ náng bàn qín].</p></tp:treatment-sec><tp:treatment-sec sec-type="conservation status" id="SECID0EUYAE"><title>Conservation status.</title><p><italic><tp:taxon-name><tp:taxon-name-part taxon-name-part-type="genus" reg="Pternopetalum">Pternopetalum</tp:taxon-name-part> <tp:taxon-name-part taxon-name-part-type="species" reg="paucifoliolatum">paucifoliolatum</tp:taxon-name-part></tp:taxon-name></italic> is only distributed in Sixigou Scenic Area. We have gone all out to estimate the population size in this area, but found it only growing on one limestone cliff ca 850 m a.s.l., with no more than 200 individuals totally. Sadly, a new built highway will pass by the locality and serves as an entrance to the highway, which will destroy the habitat. Based on this current information and according to IUCN red list criteria (<xref ref-type="bibr" rid="B3">IUCN 2017</xref>), <italic><tp:taxon-name><tp:taxon-name-part taxon-name-part-type="genus" reg="Pternopetalum">P.</tp:taxon-name-part> <tp:taxon-name-part taxon-name-part-type="species" reg="paucifoliolatum">paucifoliolatum</tp:taxon-name-part></tp:taxon-name></italic> should be ranked as ‘Critically Endangered’ (<abbrev xmlns:xlink="http://www.w3.org/1999/xlink" xlink:title="Critically Endangered" id="ABBRID0EUZAE" xlink:type="simple">CR</abbrev> C2a (ii)).</p></tp:treatment-sec><tp:treatment-sec sec-type="discussion" id="SECID0EYZAE"><title>Discussion.</title><p><italic><tp:taxon-name><tp:taxon-name-part taxon-name-part-type="genus" reg="Pternopetalum">Pternopetalum</tp:taxon-name-part> <tp:taxon-name-part taxon-name-part-type="species" reg="paucifoliolatum">paucifoliolatum</tp:taxon-name-part></tp:taxon-name></italic> differs markedly from the other known species of this genus by the following characters: basal leaves 1-pinnate, occasionally simple; pinnae 1–3 pairs. It is somewhat similar to <italic><tp:taxon-name><tp:taxon-name-part taxon-name-part-type="genus" reg="Pternopetalum">P.</tp:taxon-name-part> <tp:taxon-name-part taxon-name-part-type="species" reg="porphyronotum">porphyronotum</tp:taxon-name-part></tp:taxon-name></italic> J.B. Tan by 1-pinnate leaves and the abaxially purple-red leaflets, solitary stem and terminal umbel, but differs from it by being 5–7 cm tall (vs. 8–15 cm), stem 1 (vs. 1, occasionally 2), abaxial surface of basal leaves purple-red (vs. purple-red, paler along the edge), rays 5–8, subequal (vs. 8–20, unequal) (Table <xref ref-type="table" rid="T1">1</xref>).</p><fig id="F3" position="float" orientation="portrait"><object-id xmlns:xlink="http://www.w3.org/1999/xlink" content-type="doi" xlink:type="simple">10.3897/phytokeys.166.54646.figure3</object-id><object-id xmlns:xlink="http://www.w3.org/1999/xlink" content-type="arpha" xlink:type="simple">DCF2E5F3-0A21-5BA0-9AF8-47F6625AA456</object-id><label>Figure 3.</label><caption><p>Distribution of <italic><tp:taxon-name><tp:taxon-name-part taxon-name-part-type="genus" reg="Pternopetalum">Pternopetalum</tp:taxon-name-part> <tp:taxon-name-part taxon-name-part-type="species" reg="paucifoliolatum">paucifoliolatum</tp:taxon-name-part></tp:taxon-name></italic> J.F. Ye, Xiao-Jie Li &amp; Ce-Hong Li in Sichuan Province, China.</p></caption><graphic xmlns:xlink="http://www.w3.org/1999/xlink" xlink:href="phytokeys-166-097-g003.jpg" position="float" orientation="portrait" xlink:type="simple" id="oo_474740.jpg"><uri content-type="original_file" xlink:type="simple">https://binary.pensoft.net/fig/474740</uri></graphic></fig></tp:treatment-sec><ref-list><ref id="B12"><mixed-citation xmlns:xlink="http://www.w3.org/1999/xlink" xlink:type="simple"><person-group><name name-style="western"><surname>Zhong</surname><given-names>Y</given-names></name><name name-style="western"><surname>Wang</surname><given-names>B</given-names></name><name name-style="western"><surname>Zhang</surname><given-names>JZ</given-names></name><name name-style="western"><surname>Tan</surname><given-names>JB</given-names></name></person-group> (<year>2018</year>) <italic><tp:taxon-name><tp:taxon-name-part taxon-name-part-type="genus">Pternopetalum</tp:taxon-name-part> <tp:taxon-name-part taxon-name-part-type="species">porphyronotum</tp:taxon-name-part></tp:taxon-name></italic> (<tp:taxon-name><tp:taxon-name-part taxon-name-part-type="family">Apiaceae</tp:taxon-name-part></tp:taxon-name>), a new Critically Endangered species with abaxially purple leaflets from Sichuan, China. Nordic Journal of Botany 36(4): e01549. <ext-link xlink:type="simple" ext-link-type="doi" xlink:href="10.1111/njb.01549">https://doi.org/10.1111/njb.01549</ext-link></mixed-citation></ref><ref id="B3"><mixed-citation xmlns:xlink="http://www.w3.org/1999/xlink" xlink:type="simple"><institution xlink:type="simple">IUCN</institution> (<year>2017</year>) Guidelines for using the IUCN Red List categories and criteria. Version 13. Prepared by the Standards and Petitions Subcommittee. <ext-link xlink:type="simple" ext-link-type="uri" xlink:href="http://www.iucnredlist.org/documents/RedListGuidelines.pdf">http://www.iucnredlist.org/documents/RedListGuidelines.pdf</ext-link></mixed-citation></ref></ref-list></tp:taxon-treatment>
